# Supplementary material for: Occupant-centered optimization framework to evaluate and design new dynamic shading typologies
Source: PLoS One. 2020 Apr 24;15(4):e0231554. doi: 10.1371/journal.pone.0231554 (PMC7182202; doi:10.1371/journal.pone.0231554)
Supplement: S1 File — Case study data including heating, cooling and lighting energy, average and maximum work plane illuminance for the three shading systems and for the baseline case. Data presented in database file format. (ZIP) [file pone.0231554.s001.zip]

Archive with 28 entries (12 files):
- S1_File/
- S1_File/East/
- S1_File/East/awning/
- S1_File/East/awning/data.db
- S1_File/East/baseline/
- S1_File/East/baseline/data.db
- S1_File/East/tracker/
- S1_File/East/tracker/data.db
- S1_File/East/venetian/
- S1_File/East/venetian/data.db
- S1_File/South/
- S1_File/South/awning/
- S1_File/South/awning/data.db
- S1_File/South/baseline/
- S1_File/South/baseline/data.db
- S1_File/South/tracker/
- S1_File/South/tracker/data.db
- S1_File/South/venetian/
- S1_File/South/venetian/data.db
- S1_File/SouthEast/
- S1_File/SouthEast/awning/
- S1_File/SouthEast/awning/data.db
- S1_File/SouthEast/baseline/
- S1_File/SouthEast/baseline/data.db
- S1_File/SouthEast/tracker/
- S1_File/SouthEast/tracker/data.db
- S1_File/SouthEast/venetian/
- S1_File/SouthEast/venetian/data.db
