# Supplementary material for: Occupant-centered optimization framework to evaluate and design new dynamic shading typologies
Source: PLoS One. 2020 Apr 24;15(4):e0231554. doi: 10.1371/journal.pone.0231554 (PMC7182202; doi:10.1371/journal.pone.0231554)
Supplement: S2 File — Optimization output data including optimal positions, energy demands and produced work plane illuminance. Data presented in database file format. (ZIP) [file pone.0231554.s002.zip]

Archive with 28 entries (12 files):
- S2_File/
- S2_File/East/
- S2_File/East/awning/
- S2_File/East/awning/dataOPT.db
- S2_File/East/baseline/
- S2_File/East/baseline/data.db
- S2_File/East/tracker/
- S2_File/East/tracker/dataOPT.db
- S2_File/East/venetian/
- S2_File/East/venetian/dataOPT.db
- S2_File/South/
- S2_File/South/awning/
- S2_File/South/awning/dataOPT.db
- S2_File/South/baseline/
- S2_File/South/baseline/data.db
- S2_File/South/tracker/
- S2_File/South/tracker/dataOPT.db
- S2_File/South/venetian/
- S2_File/South/venetian/dataOPT.db
- S2_File/SouthEast/
- S2_File/SouthEast/awning/
- S2_File/SouthEast/awning/dataOPT.db
- S2_File/SouthEast/baseline/
- S2_File/SouthEast/baseline/data.db
- S2_File/SouthEast/tracker/
- S2_File/SouthEast/tracker/dataOPT.db
- S2_File/SouthEast/venetian/
- S2_File/SouthEast/venetian/dataOPT.db
